# Supplementary material for: Unravelling Bile Viromes of Free-Range Laying Chickens Clinically Diagnosed with Spotty Liver Disease: Emergence of Many Novel Chaphamaparvoviruses into Multiple Lineages
Source: Viruses. 2022 Nov 17;14(11):2543. doi: 10.3390/v14112543 (PMC9695665; doi:10.3390/v14112543)
Supplement: Supplementary file 1 [file viruses-14-02543-s001.zip]

Archive with 1 entries (1 files):
- viruses-1963378-supplementary.pdf
